# Supplementary material for: The Involvement of Macrophage Colony Stimulating Factor on Protein Hydrolysate Injection Mediated Hematopoietic Function Improvement
Source: Cells. 2021 Oct 16;10(10):2776. doi: 10.3390/cells10102776 (PMC8534652; doi:10.3390/cells10102776)
Supplement: Supplementary file 1 [file cells-10-02776-s001.zip]

Archive with 1 entries (1 files):
- cells-1368947-supplementary.pdf
